# Supplementary material for: Cholera hotspots and surveillance constraints contributing to recurrent epidemics in Tanzania
Source: BMC Res Notes. 2019 Oct 21;12:664. doi: 10.1186/s13104-019-4731-0 (PMC6805412; doi:10.1186/s13104-019-4731-0)
Supplement: Supplementary file 1 — Additional file 1. Number of cholera reported cases and deaths by region and cholera risk factors. [file 13104_2019_4731_MOESM1_ESM.xlsx]

## Sheet: Main factors
Regions	Cases	Year	Rainfall	Population	Incidence	log_Inc
Arusha	395	2007	665.8	1.4776e+06	0.0267325	0.0114573
Arusha	187	2008	765.5	1.5186e+06	0.0123139	0.00531522
Arusha	303	2009	814.1	1.56074e+06	0.0194138	0.00835052
Arusha	177	2010	792.6	1.60405e+06	0.0110346	0.004766
Arusha	0	2011	491.2	1.64856e+06	0	0
Arusha	0	2012	758.7	1694310	0	0
Arusha	0	2013	657.4	1.74006e+06	0	0
Arusha	0	2014	1188.5	1.78704e+06	0	0
Arusha	622	2015	701.8	1.83529e+06	0.0338911	0.0144748
Arusha	265	2016	603.9	1.88484e+06	0.0140595	0.00606346
Arusha	0	2017	809.7	1.93573e+06	0	0
D'salaam	328	2007	844	3.27189e+06	0.0100248	0.00433203
D'salaam	122	2008	901.3	3.46598e+06	0.00351992	0.001526
D'salaam	933	2009	595.6	3.67159e+06	0.0254113	0.0108981
D'salaam	1674	2010	964.2	3.8894e+06	0.0430401	0.018301
D'salaam	0	2011	1312.9	4.12013e+06	0	0
D'salaam	0	2012	702.6	4364541	0	0
D'salaam	0	2013	732.2	4.60896e+06	0	0
D'salaam	0	2014	1278.9	4.86706e+06	0	0
D'salaam	31	2015	1038.9	5.13961e+06	0.000603158	0.000261869
D'salaam	423	2016	782.9	5.42743e+06	0.00779374	0.00337166
D'salaam	291	2017	1248.6	5.73137e+06	0.00507732	0.00219947
Dodoma	256	2007	733.5	1.87381e+06	0.013662	0.00589317
Dodoma	0	2008	547.1	1.914e+06	0	0
Dodoma	0	2009	780.1	1.95506e+06	0	0
Dodoma	96	2010	394.6	1.997e+06	0.00480722	0.00208275
Dodoma	0	2011	643.1	2.03983e+06	0	0
Dodoma	0	2012	620.9	2083588	0	0
Dodoma	0	2013	394.5	2.12734e+06	0	0
Dodoma	0	2014	489.7	2.17202e+06	0	0
Dodoma	4904	2015	452.2	2.21763e+06	0.221137	0.0867644
Dodoma	457	2016	545.2	2.2642e+06	0.0201837	0.00867839
Dodoma	275	2017	443.9	2.31175e+06	0.0118958	0.00513578
Geita	0	2007	1296.8	1.53269e+06	0	0
Geita	0	2008	880.5	1.57199e+06	0	0
Geita	0	2009	1263.2	1.6123e+06	0	0
Geita	0	2010	1141.6	1.65364e+06	0	0
Geita	0	2011	1132.1	1.69604e+06	0	0
Geita	0	2012	1307.5	1739530	0	0
Geita	0	2013	1125.6	1.78302e+06	0	0
Geita	0	2014	971.4	1.82759e+06	0	0
Geita	35	2015	1530.7	1.87328e+06	0.00186838	0.000810669
Geita	133	2016	1039.3	1.92012e+06	0.00692667	0.00299784
Geita	0	2017	872.2	1.96812e+06	0	0
Iringa	0	2007	523	886103	0	0
Iringa	0	2008	672.6	896865	0	0
Iringa	0	2009	670.8	907758	0	0
Iringa	0	2010	417.9	918784	0	0
Iringa	0	2011	770	929943	0	0
Iringa	0	2012	545.3	941238	0	0
Iringa	0	2013	487.4	952533	0	0
Iringa	0	2014	897.2	963963	0	0
Iringa	0	2015	585.8	975531	0	0
Iringa	619	2016	757.6	987237	0.0627002	0.0264108
Iringa	353	2017	622.1	999084	0.0353324	0.0150798
Kagera	0	2007	2210.2	2.08912e+06	0	0
Kagera	0	2008	2065.8	2.15818e+06	0	0
Kagera	0	2009	2503.3	2.22952e+06	0	0
Kagera	0	2010	1989.6	2.30323e+06	0	0
Kagera	0	2011	2242.1	2.37937e+06	0	0
Kagera	0	2012	2280	2458023	0	0
Kagera	0	2013	2025.9	2.53668e+06	0	0
Kagera	0	2014	2227.2	2.61785e+06	0	0
Kagera	0	2015	1755.1	2.70162e+06	0	0
Kagera	0	2016	1452.9	2.78808e+06	0	0
Kagera	0	2017	2676.2	2.8773e+06	0	0
Katavi	0	2007	874.8	479867	0	0
Katavi	0	2008	1061.5	495730	0	0
Katavi	0	2009	1161.7	512118	0	0
Katavi	0	2010	805.6	529047	0	0
Katavi	0	2011	950.3	546537	0	0
Katavi	0	2012	854	564604	0	0
Katavi	0	2013	733.1	582671	0	0
Katavi	0	2014	574.7	601317	0	0
Katavi	22	2015	769.1	620559	0.00354519	0.00153693
Katavi	75	2016	735	640417	0.0117111	0.00505652
Katavi	180	2017	679.3	660910	0.0272352	0.0116699
Kigoma	68	2007	795.9	1.88454e+06	0.0036083	0.00156424
Kigoma	688	2008	1071.2	1.93089e+06	0.0356313	0.0152052
Kigoma	834	2009	864.3	1.97837e+06	0.042156	0.0179327
Kigoma	13	2010	865.6	2.02702e+06	0.000641337	0.00027844
Kigoma	108	2011	1078.2	2.07686e+06	0.00520016	0.00225255
Kigoma	17	2012	735.3	2127930	0.000798898	0.000346819
Kigoma	0	2013	964.9	2.179e+06	0	0
Kigoma	0	2014	876.5	2.2313e+06	0	0
Kigoma	827	2015	951.6	2.28485e+06	0.036195	0.0154415
Kigoma	16	2016	913.5	2.33968e+06	0.000683853	0.000296892
Kigoma	525	2017	869.2	2.39584e+06	0.021913	0.00941393
Kilimanjaro	129	2007	369.1	1.4977e+06	0.00861322	0.00372465
Kilimanjaro	12	2008	590.3	1.52515e+06	0.000786807	0.000341572
Kilimanjaro	167	2009	314.8	1.55311e+06	0.0107526	0.00464488
Kilimanjaro	0	2010	512.6	1.58158e+06	0	0
Kilimanjaro	36	2011	492	1.61057e+06	0.00223524	0.000969669
Kilimanjaro	0	2012	429.2	1640087	0	0
Kilimanjaro	10	2013	492.6	1.66961e+06	0.000598943	0.00026004
Kilimanjaro	0	2014	501.7	1.69966e+06	0	0
Kilimanjaro	4	2015	482.8	1.73026e+06	0.00023118	0.000100388
Kilimanjaro	320	2016	492.5	1.7614e+06	0.0181674	0.00781917
Kilimanjaro	1	2017	442.3	1.79311e+06	5.57692e-05	2.42196e-05
Lindi	319	2007	776.6	826437	0.0385994	0.0164481
Lindi	179	2008	616.1	833942	0.0214643	0.0092232
Lindi	0	2009	734.9	841516	0	0
Lindi	203	2010	1055.7	849158	0.023906	0.0102601
Lindi	485	2011	1026.8	856870	0.0566013	0.0239112
Lindi	0	2012	1089.8	864652	0	0
Lindi	0	2013	706.2	872434	0	0
Lindi	0	2014	905.2	880286	0	0
Lindi	9	2015	958.1	888208	0.00101328	0.000439837
Lindi	35	2016	755.3	896202	0.00390537	0.00169278
Lindi	0	2017	1264.5	904268	0	0
Mara	0	2007	777.8	1.53648e+06	0	0
Mara	150	2008	808.2	1.57588e+06	0.0095185	0.00411428
Mara	940	2009	988	1.61629e+06	0.0581581	0.0245505
Mara	347	2010	1049.9	1.65773e+06	0.0209323	0.00899693
Mara	0	2011	1271.4	1.70023e+06	0	0
Mara	0	2012	646.3	1743830	0	0
Mara	0	2013	798.5	1.78743e+06	0	0
Mara	0	2014	806.2	1.83211e+06	0	0
Mara	307	2015	1024.2	1.87791e+06	0.0163479	0.0070424
Mara	706	2016	627.2	1.92486e+06	0.036678	0.0156439
Mara	105	2017	622.5	1.97298e+06	0.00532189	0.00230514
Mbeya	0	2007	851.2	2.43482e+06	0	0
Mbeya	90	2008	905.5	2.48705e+06	0.00361874	0.00156876
Mbeya	0	2009	969.6	2.5404e+06	0	0
Mbeya	766	2010	678.3	2.59489e+06	0.0295195	0.0126346
Mbeya	84	2011	1072.9	2.65055e+06	0.00316915	0.00137417
Mbeya	0	2012	508.1	2707410	0	0
Mbeya	224	2013	746.8	2.76427e+06	0.00810342	0.00350509
Mbeya	0	2014	1148.3	2.82232e+06	0	0
Mbeya	32	2015	841.5	2.88158e+06	0.0011105	0.000482017
Mbeya	122	2016	920.3	2.9421e+06	0.0041467	0.00179717
Mbeya	1983	2017	1043.6	3.00388e+06	0.0660146	0.0277632
Manyara	502	2007	665.8	1.21124e+06	0.041445	0.0176363
Manyara	86	2008	765.5	1.25128e+06	0.00687293	0.00297467
Manyara	280	2009	814.1	1.29265e+06	0.0216609	0.00930679
Manyara	778	2010	792.6	1.33538e+06	0.0582605	0.0245926
Manyara	0	2011	491.2	1.37953e+06	0	0
Manyara	0	2012	758.7	1425131	0	0
Manyara	0	2013	657.4	1.47074e+06	0	0
Manyara	0	2014	1188.5	1.5178e+06	0	0
Manyara	73	2015	701.8	1.56637e+06	0.00466046	0.00201931
Manyara	218	2016	603.9	1.61649e+06	0.013486	0.00581775
Manyara	43	2017	809.7	1.66822e+06	0.0025776	0.001118
Morogoro	463	2007	835.7	1.96475e+06	0.0235654	0.0101156
Morogoro	453	2008	785.2	2.01306e+06	0.022503	0.00966461
Morogoro	419	2009	581.9	2.06256e+06	0.0203145	0.00873407
Morogoro	330	2010	767.4	2.11328e+06	0.0156155	0.00672933
Morogoro	18	2011	838.9	2.16525e+06	0.000831313	0.000360885
Morogoro	0	2012	646.7	2218492	0	0
Morogoro	0	2013	551.8	2.27174e+06	0	0
Morogoro	0	2014	993.8	2.32626e+06	0	0
Morogoro	431	2015	662.9	2.38209e+06	0.0180934	0.00778761
Morogoro	2395	2016	854.2	2.43926e+06	0.0981856	0.0406757
Morogoro	341	2017	762.2	2.4978e+06	0.013652	0.00588889
Mtwara	85	2007	754	1.19641e+06	0.00710458	0.00307457
Mtwara	1	2008	1129.5	1.21094e+06	8.25803e-05	3.58627e-05
Mtwara	0	2009	799.6	1.22565e+06	0	0
Mtwara	470	2010	1230.8	1.24054e+06	0.0378868	0.01615
Mtwara	3	2011	1223.5	1.2556e+06	0.000238929	0.000103753
Mtwara	184	2012	646.3	1270854	0.0144785	0.00624283
Mtwara	0	2013	1157.1	1.2861e+06	0	0
Mtwara	0	2014	1023.9	1.30154e+06	0	0
Mtwara	0	2015	1072	1.31716e+06	0	0
Mtwara	2	2016	1454.8	1.33296e+06	0.000150042	6.51574e-05
Mtwara	0	2017	1369.4	1.34896e+06	0	0
Mwanza	0	2007	1296.8	2.38085e+06	0	0
Mwanza	0	2008	880.5	2.45448e+06	0	0
Mwanza	0	2009	1263.2	2.53039e+06	0	0
Mwanza	0	2010	1141.6	2.60865e+06	0	0
Mwanza	0	2011	1132.1	2.68933e+06	0	0
Mwanza	0	2012	1307.5	2772509	0	0
Mwanza	0	2013	1125.6	2.85568e+06	0	0
Mwanza	0	2014	971.4	2.94135e+06	0	0
Mwanza	839	2015	1530.7	3.0296e+06	0.0276935	0.0118636
Mwanza	648	2016	1039.3	3.12048e+06	0.020766	0.0089262
Mwanza	0	2017	872.2	3.2141e+06	0	0
Njombe	0	2007	523	677865	0	0
Njombe	0	2008	672.6	682644	0	0
Njombe	0	2009	670.8	687456	0	0
Njombe	0	2010	417.9	692302	0	0
Njombe	0	2011	770	697182	0	0
Njombe	0	2012	545.3	702097	0	0
Njombe	0	2013	487.4	707012	0	0
Njombe	0	2014	897.2	711961	0	0
Njombe	0	2015	585.8	716944	0	0
Njombe	9	2016	757.6	721963	0.0012466	0.000541055
Njombe	13	2017	622.1	727017	0.00178813	0.000775881
Pwani	1	2007	769.1	983016	0.000101728	4.41775e-05
Pwani	29	2008	1069.9	1.00513e+06	0.0028852	0.00125122
Pwani	18	2009	639.5	1.02774e+06	0.00175142	0.000759965
Pwani	26	2010	692.3	1.05086e+06	0.00247417	0.00107319
Pwani	30	2011	1037	1.0745e+06	0.002792	0.00121086
Pwani	0	2012	637.9	1098668	0	0
Pwani	0	2013	777.7	1.12284e+06	0	0
Pwani	0	2014	1175.5	1.14754e+06	0	0
Pwani	196	2015	901.3	1.17279e+06	0.0167123	0.00719809
Pwani	107	2016	677	1.19859e+06	0.00892717	0.00385982
Pwani	82	2017	1170.6	1.22496e+06	0.00669411	0.00289753
Rukwa	3	2007	874.8	853775	0.000351381	0.000152576
Rukwa	30	2008	1061.5	881999	0.00340136	0.00147469
Rukwa	0	2009	1161.7	911156	0	0
Rukwa	64	2010	805.6	941277	0.00679927	0.00294289
Rukwa	61	2011	950.3	972394	0.00627318	0.0027159
Rukwa	5	2012	854	1004539	0.000497741	0.000216112
Rukwa	35	2013	733.1	1.03668e+06	0.00337615	0.00146377
Rukwa	0	2014	574.7	1.06986e+06	0	0
Rukwa	99	2015	769.1	1.10409e+06	0.00896663	0.0038768
Rukwa	60	2016	735	1.13942e+06	0.00526582	0.00228091
Rukwa	139	2017	679.3	1.17589e+06	0.0118209	0.00510363
Ruvuma	0	2007	1180.2	1.23826e+06	0	0
Ruvuma	0	2008	1005.6	1.26482e+06	0	0
Ruvuma	0	2009	879.7	1.29196e+06	0	0
Ruvuma	0	2010	955.6	1.31967e+06	0	0
Ruvuma	0	2011	1158.7	1.34798e+06	0	0
Ruvuma	0	2012	896	1376891	0	0
Ruvuma	0	2013	1004.4	1.40581e+06	0	0
Ruvuma	0	2014	1193.5	1.43533e+06	0	0
Ruvuma	0	2015	852.3	1.46547e+06	0	0
Ruvuma	0	2016	952.6	1.49624e+06	0	0
Ruvuma	247	2017	1226.1	1.52767e+06	0.0161685	0.00696571
Shinyanga	0	2007	628.5	1.38028e+06	0	0
Shinyanga	0	2008	845.6	1.40989e+06	0	0
Shinyanga	18	2009	930.6	1.44013e+06	0.00124989	0.00054248
Shinyanga	144	2010	511	1.47102e+06	0.00978911	0.00423068
Shinyanga	239	2011	922.3	1.50258e+06	0.015906	0.00685353
Shinyanga	45	2012	700.9	1534808	0.00293196	0.00127147
Shinyanga	1	2013	753.7	1.56704e+06	6.38146e-05	2.77135e-05
Shinyanga	0	2014	768.1	1.59995e+06	0	0
Shinyanga	0	2015	890.5	1.63355e+06	0	0
Shinyanga	13	2016	784.8	1.66785e+06	0.000779447	0.000338377
Shinyanga	0	2017	619.9	1.70287e+06	0	0
Simiyu	0	2007	628.5	1.44662e+06	0	0
Simiyu	0	2008	845.6	1.47314e+06	0	0
Simiyu	0	2009	930.6	1.50014e+06	0	0
Simiyu	0	2010	511	1.52764e+06	0	0
Simiyu	0	2011	922.3	1.55564e+06	0	0
Simiyu	0	2012	700.9	1584157	0	0
Simiyu	0	2013	753.7	1.61267e+06	0	0
Simiyu	0	2014	768.1	1.6417e+06	0	0
Simiyu	0	2015	890.5	1.67125e+06	0	0
Simiyu	21	2016	784.8	1.70133e+06	0.00123433	0.000535731
Simiyu	0	2017	619.9	1.73196e+06	0	0
Singida	36	2007	691.4	1.2201e+06	0.00295058	0.00127953
Singida	213	2008	692.4	1.24882e+06	0.0170561	0.00734489
Singida	25	2009	890.3	1.27822e+06	0.00195584	0.000848582
Singida	139	2010	459.6	1.30831e+06	0.0106244	0.00458977
Singida	0	2011	588.6	1.33911e+06	0	0
Singida	0	2012	546.5	1370637	0	0
Singida	0	2013	859.1	1.40216e+06	0	0
Singida	0	2014	778.2	1.43441e+06	0	0
Singida	288	2015	628.3	1.4674e+06	0.0196265	0.00844112
Singida	267	2016	689.4	1.50115e+06	0.0177863	0.00765661
Singida	53	2017	628.7	1.53568e+06	0.00345124	0.00149627
Tabora	0	2007	807	1.97806e+06	0	0
Tabora	0	2008	903.8	2.03714e+06	0	0
Tabora	0	2009	1115.9	2.09798e+06	0	0
Tabora	16	2010	850.4	2.16064e+06	0.000740523	0.000321486
Tabora	1	2011	901.3	2.22517e+06	4.49405e-05	1.9517e-05
Tabora	0	2012	810.8	2291623	0	0
Tabora	0	2013	999.9	2.35808e+06	0	0
Tabora	0	2014	826.5	2.42646e+06	0	0
Tabora	1	2015	957.4	2.49683e+06	4.00508e-05	1.73935e-05
Tabora	27	2016	911.6	2.56924e+06	0.00105089	0.000456158
Tabora	7	2017	885.3	2.64375e+06	0.000264776	0.000114975
Tanga	275	2007	1324.5	1.82992e+06	0.015028	0.00647803
Tanga	151	2008	791.6	1.87108e+06	0.00807021	0.00349078
Tanga	2307	2009	1045.4	1.91317e+06	0.120585	0.0494449
Tanga	323	2010	1155.9	1.95621e+06	0.0165116	0.00711232
Tanga	84	2011	1235.7	2.00021e+06	0.00419956	0.00182003
Tanga	51	2012	643.9	2045205	0.00249364	0.00108163
Tanga	0	2013	1136.6	2.0902e+06	0	0
Tanga	0	2014	1165.3	2.13618e+06	0	0
Tanga	101	2015	1619.6	2.18318e+06	0.00462628	0.00200453
Tanga	3	2016	1003.6	2.23121e+06	0.000134456	5.83897e-05
Tanga	162	2017	1639.3	2.2803e+06	0.00710434	0.00307447

## Sheet: Other factors
Region	Cases	Pop	Incidence	Log_Inc	Int_Bord	Sea_Bord	Urb_pop	Rur_pop	G_rate	Imp_Wat	Imp_San	Density	Literacy	%MobPhone	%TV	Water_Area	Water_Perimeter
Arusha	1949	1694310	11.5032	2.44263	1	0	559122	1135188	3	60	30	45	26	64.1	57.7	2516.08	1374.52
D'salaam	3802	4364541	8.71111	2.1646	0	1	4364541	0	6	68	57	2745	35	89.5	53	8.61	11.91
Dodoma	5988	2083588	28.7389	3.35825	0	0	321194	1762394	2	44	13	50	24	49.1	8.8	1888.77	1466.18
Geita	168	1739530	0.965778	-0.0348212	0	0	278818	1460712	3	33	13	87	20	65.8	7.2	1221.95	1043.13
Iringa	972	941238	10.3268	2.33474	0	0	256348	684890	1	46	21	26	28	60	13.4	378.59	460
Kagera	0	2458023	0		1	0	226990	2231033	3	38	8	97	25	58.2	7.6	10545.4	1051.56
Katavi	277	564604	4.90609	1.59048	1	0	157072	407532	3	41	15	12	20	60.3	7.7	3889.37	2602.85
Kigoma	3096	2127930	14.5494	2.67755	1	0	365261	1762669	2	52	8	57	24	48.7	6.1	8221.76	969.66
Kilimanjaro	669	1640087	4.07905	1.40586	1	0	397375	1242712	2	52	35	124	34	79.6	21.2	783.6	787.52
Lindi	1230	864652	14.2254	2.65503	0	1	162049	702603	1	29	11	13	28	42.5	5.6	84.68	283.08
Mara	2555	1743830	14.6517	2.68455	1	0	303412	1440418	3	27	18	80	26	63.7	9.7	10358.2	1856.04
Mbeya	3077	2707410	11.3651	2.43055	1	0	898112	1809298	2	40	18	43	28	59	11.9	4926.17	3116.09
Manyara	1980	1425131	13.8935	2.63142	0	0	193218	1231913	3	46	10	32	25	63.4	6.5	2360.18	2379.94
Morogoro	4850	2218492	21.8617	3.08474	0	0	636058	1582434	2	53	22	31	26	61.4	11.9	7854.41	5942.29
Mtwara	745	1270854	5.8622	1.76852	1	1	291504	979350	1	47	8	76	31	41.9	5	174.53	695.01
Mwanza	1487	2772509	5.36337	1.67959	0	0	924221	1848288	3	46	24	293	25	70.6	15.5	14598.5	2348.02
Njombe	22	702097	0.313347	-1.16044	1	0	165908	536189	1	48	17	33	31	58.5	9.5	39.68	158.11
Pwani	489	1098668	4.45084	1.49309	0	1	360371	738297	2	42	19	34	28	64.9	75.2	824.6	1582.1
Rukwa	461	1004539	4.58917	1.5237	1	0	236537	768002	3	36	11	44	21	42.3	6.4	5342.58	1375.69
Ruvuma	247	1376891	1.7939	0.58439	1	0	338820	1038071	2	49	18	22	35	50.8	8.9	109.91	644.35
Shinyanga	459	1534808	2.9906	1.09547	0	0	254671	1280137	2	34	17	81	24	67	10.7	1763.66	1185.94
Simiyu	21	1584157	0.132563	-2.0207	0	0	110518	1473639	2	47	7	63	23	60.7	4.2	975.3	328.37
Singida	1021	1370637	7.44909	2.00809	0	0	170701	1199936	2	33	8	28	27	55.2	6.8	2228.44	1368.17
Tabora	52	2291623	0.226913	-1.48319	0	0	287509	2004114	3	23	11	30	19	63.5	8.9	3597.15	3209.7
Tanga	3457	2045205	16.903	2.82749	1	1	440908	1604297	2	39	21	77	28	64.9	11.5	400.04	468.33
			8.3941
